# Supplementary material for: Thermoanalytical Investigations on the Influence of Storage Time in Water of Resin-Based CAD/CAM Materials
Source: Biomedicines. 2021 Nov 26;9(12):1779. doi: 10.3390/biomedicines9121779 (PMC8698771; doi:10.3390/biomedicines9121779)
Supplement: Supplementary file 1 [file biomedicines-09-01779-s001.zip]

Archive with 9 entries (9 files):
- DMA.jpg
- DMA_Sample.jpg
- DMA__example.jpg
- DSC(1).jpg
- DSC_example.jpg
- DSC_sample.jpg
- TGA(1).jpg
- TGA_example.jpg
- TGA_sample.jpg
